# Supplementary material for: Differences in Germination, Growth, and Fecundity Characteristics of Dicamba-Fluroxypyr-Resistant and Susceptible Kochia scoparia
Source: PLoS One. 2016 Aug 18;11(8):e0161533. doi: 10.1371/journal.pone.0161533 (PMC4990274; doi:10.1371/journal.pone.0161533)
Supplement: S1 Dataset — (XLSX) [file pone.0161533.s001.xlsx]

## Sheet: Germination_Constant temp.
Germination at constant temperatures, Run # 1
Selected Line	temperature, C	Replication	Day 1	Day 2	Day 3	Day 4	Day 5	Day 6	Day 7	Day 8	Day 9	Day 10	Day 11	Day 12	Day 13	Day 14	Day 15
S	5	1	0	0	14	13	8	3	3	0	1	3	0	0	0	0	0
S	5	2	1	0	9	13	4	0	2	7	2	2	1	0	1	0	0
S	5	3	1	0	14	24	1	1	0	0	0	1	0	0	0	0	0
S	5	4	1	0	7	21	8	1	2	0	4	1	1	1	0	0	0
S	5	5	0	1	8	14	8	4	2	3	2	1	1	0	0	0	0
S	5	6	0	3	6	21	7	5	0	0	3	1	1	0	0	0	0
R	5	1	0	3	2	5	1	1	2	2	0	0	1	0	0	0	0
R	5	2	2	4	2	6	0	2	1	1	3	1	0	2	0	0	0
R	5	3	1	3	2	4	4	0	1	0	3	0	0	0	1	0	0
R	5	4	0	2	2	1	2	1	2	1	0	0	1	1	1	0	0
R	5	5	0	3	3	3	3	3	1	0	0	1	2	0	0	0	0
R	5	6	0	4	2	6	1	1	1	0	0	2	0	0	0	0	0
S	10	1	8	8	6	4	3	2	2	1	1	0	0	0	0	0	0
S	10	2	7	5	3	2	2	1	1	0	0	0	0	0	1	0	0
S	10	3	9	6	3	2	2	2	1	1	0	1	0	0	0	0	0
S	10	4	8	5	3	2	2	2	1	1	1	0	0	0	0	0	0
S	10	5	11	6	3	2	2	1	1	1	1	1	0	0	0	0	0
S	10	6	9	4	3	4	2	2	1	1	1	1	0	0	0	0	0
R	10	1	3	2	2	1	1	1	1	1	0	0	0	1	0	0	0
R	10	2	5	5	2	1	1	1	0	0	0	0	0	0	0	0	0
R	10	3	2	2	1	1	1	1	1	0	0	0	0	0	1	0	0
R	10	4	3	2	1	1	1	1	0	0	0	0	0	0	0	0	0
R	10	5	3	3	2	2	0	0	0	0	0	0	0	1	1	0	0
R	10	6	2	1	1	1	1	0	0	0	0	0	1	1	1	0	0
S	15	1	11	15.6	2.34	1.95	2	1	1	1	0.39	0	0.866667	0	0	0	0
S	15	2	13	12.87	3.51	3.51	2.73	2	2	0.78	0.866667	0	0	0	0	0	0
S	15	3	14	14.43	1.95	2.73	1.95	1	1	1	0.39	0	0.39	0	0	0	0
S	15	4	10	17.55	3.9	3.51	1.17	1	1	1	0.866667	0.78	1.17	0	0	0	0
S	15	5	11	11.7	3.51	3.51	2.34	2	1	1	0.866667	0.866667	1.17	0	0	0	0
S	15	6	13	15.99	1.95	1.56	0.866667	0	0	0	0	0	0	0	0	0	0
R	15	1	2	2	1	1	1	1	0	0	0	0	0	0	0	0	0
R	15	2	2	2	1	1	1	0	0	0	0	0	0	0	0	0	0
R	15	3	3	2	2	1	1	0	0	0	0	0	0	0	0	0	0
R	15	4	2	2	1	1	1	0	0	0	0	0	0	0	0	0	0
R	15	5	2	2	1	1	1	1	0	0	0	0	0	0	0	0	0
R	15	6	2	2	1	1	1	0	0	0	0	0	0	0	0	0	0
S	20	1	12	8	5	4	4	4	2	1	0	0	0	0	0	0	0
S	20	2	12	5	4	3	3	3	3	3	3	2	2	1	0	0	0
S	20	3	9	8	6	4	3	3	2	2	2	1	1	0	0	0	0
S	20	4	12	5	5	4	4	4	4	2	2	1	1	0	0	0	0
S	20	5	10	6	5	5	5	2	2	1	1	1	1	0	0	0	0
S	20	6	7	6	6	5	4	4	2	2	2	2	1	1	1	1	0
R	20	1	3	2	1	1	1	0	0	0	0	0	0	0	0	0	0
R	20	2	2	2	1	0	0	0	0	0	0	0	0	0	0	0	0
R	20	3	3	1	1	1	0	0	0	0	0	0	0	0	0	0	0
R	20	4	6	2	2	1	1	1	0	0	0	0	0	0	0	0	0
R	20	5	1	1	1	1	1	1	1	0	0	0	0	0	0	0	0
R	20	6	6	1	1	1	1	1	1	0	0	0	0	0	0	0	0
S	25	1	13	12	11	2	2	2	1	1	1	1	0	0	0	0	0
S	25	2	15	13	12	2	2	1	1	0	0	0	0	0	0	0	0
S	25	3	13	13	10	3	2	1	1	1	1	0	0	0	0	0	0
S	25	4	13	13	8	2	1	1	1	1	1	1	0	0	0	0	0
S	25	5	15	11	11	2	1	1	1	1	1	0	0	0	0	0	0
S	25	6	17	10	10	2	1	1	1	1	1	0	0	0	0	0	0
R	25	1	3	1	1	1	0	0	0	0	0	0	0	0	0	0	0
R	25	2	11	2	2	1	1	1	0	0	0	0	0	0	0	0	0
R	25	3	4	1	1	1	0	0	0	0	0	0	0	0	0	0	0
R	25	4	13	3	2	2	2	1	1	1	0	0	0	0	0	0	0
R	25	5	4	1	1	1	1	1	1	0	0	0	0	0	0	0	0
R	25	6	8	1	1	1	1	0	0	0	0	0	0	0	0	0	0
S	30	1	20	17	6	2	1	1	0	0	0	0	0	0	0	0	0
S	30	2	25	22	0	0	0	1	1	0	0	0	0	0	0	0	0
S	30	3	30	14	0	1	0	1	0	0	0	0	0	0	0	0	0
S	30	4	28	11	6	1	1	0	0	1	0	0	0	0	0	0	0
S	30	5	27	11	1	2	1	1	1	0	1	0	0	0	0	0	0
S	30	6	24	13	5	1	1	2	1	1	1	0	0	0	0	0	0
R	30	1	7	3	3	0	1	0	1	0	0	1	1	1	0	0	0
R	30	2	5	4	3	0	0	0	1	0	1	1	0	1	0	0	0
R	30	3	5	2	4	0	1	1	1	0	1	0	0	1	1	0	0
R	30	4	9	5	1	0	0	0	1	0	1	1	1	1	0	0	0
R	30	5	6	3	1	1	1	2	1	0	0	0	0	0	0	0	0
R	30	6	4	2	5	0	0	0	1	0	0	0	0	0	0	1	0
S	35	1	30	9	4	1	0	1	0	0	0	0	0	0	0	0	0
S	35	2	28	6	9	2	1	1	1	0	0	0	0	0	1	0	0
S	35	3	27	11	2	2	1	1	1	0	0	0	0	0	0	0	0
S	35	4	32	7	4	1	2	1	0	0	0	0	0	0	0	0	0
S	35	5	25	10	9	1	1	0	0	0	0	0	1	1	1	0	0
S	35	6	29	9	3	2	0	1	1	0	0	0	1	0	0	0	0
R	35	1	7	2	4	0	0	1	1	0	0	0	0	0	0	1	0
R	35	2	6	3	3	0	0	0	1	0	0	1	1	2	1	0	0
R	35	3	3	1	4	0	0	0	1	0	1	0	0	1	1	0	0
R	35	4	6	2	1	0	0	1	1	0	1	0	0	0	0	0	0
R	35	5	3	1	2	0	0	1	1	0	0	0	1	1	0	0	0
R	35	6	4	2	4	1	2	1	2	0	0	1	0	1	0	0	0
Germination at constant temperatures, Run # 2
Selected Line	temperature, C	Replication	Day 1	Day 2	Day 3	Day 4	Day 5	Day 6	Day 7	Day 8	Day 9	Day 10	Day 11	Day 12	Day 13	Day 14	Day 15
S	5	1	0	1	11	10	6	3	3	2	3	1	0	0	0	0	0
S	5	2	0	1	12	12	7	4	2	2	2	1	0	0	1	0	0
S	5	3	1	2	12	19	3	2	1	1	1	0	0	0	0	0	0
S	5	4	1	1	8	23	5	4	2	1	1	0	0	0	0	0	0
S	5	5	0	1	10	19	4	3	1	1	1	1	1	0	0	0	0
S	5	6	1	1	9	22	5	4	3	2	2	1	0	0	0	0	0
R	5	1	1	1	4	5	3	2	2	1	1	0	0	0	0	0	0
R	5	2	1	3	4	8	4	3	2	1	1	0	0	0	0	0	0
R	5	3	0	2	5	5	5	3	1	2	1	1	0	0	0	0	0
R	5	4	0	1	3	4	3	2	1	1	1	1	0	0	0	0	0
R	5	5	1	3	5	6	4	3	2	1	0	1	0	0	0	0	0
R	5	6	2	2	8	8	4	2	1	1	1	0	0	0	0	0	0
S	10	1	6	6	4	4	4	2	2	2	0	0	0	1	0	1	0
S	10	2	5	7	3	2	2	2	2	1	0	0	0	0	1	0	0
S	10	3	7	9	3	3	3	2	1	1	0	1	0	1	1	0	0
S	10	4	6	7	2	2	2	2	2	1	0	1	0	0	1	0	0
S	10	5	6	10	2	2	3	2	1	1	1	1	0	2	2	0	0
S	10	6	3	4	4	4	4	2	1	2	1	2	1	1	1	0	0
R	10	1	2	3	1	1	1	1	0	0	0	0	0	1	0	0	0
R	10	2	4	6	1	0	0	0	0	0	0	1	0	0	1	0	0
R	10	3	3	4	1	0	0	1	1	0	0	0	0	0	1	0	0
R	10	4	4	5	0	0	0	0	0	0	0	0	0	0	0	0	0
R	10	5	3	5	1	0	0	0	0	0	0	0	0	1	1	0	0
R	10	6	2	4	2	1	1	0	0	0	0	0	1	1	1	0	0
S	15	1	12	21	2	2	2	0	0	0	0	1	0	0	0	0	0
S	15	2	9	18	4	3	4	0	0	0	1	1	0	0	1	0	0
S	15	3	15	20	3	2	3	0	1	1	0	1	0	0	0	0	0
S	15	4	14	22	2	2	2	0	0	0	0	1	0	1	1	0	0
S	15	5	11	15	4	3	3	0	0	0	1	2	0	1	0	0	0
S	15	6	18	20	1	1	1	0	0	0	0	0	0	1	0	0	0
R	15	1	3	4	1	2	1	0	0	0	1	1	0	0	1	0	0
R	15	2	6	10	0	1	1	0	0	0	1	1	0	1	0	0	0
R	15	3	2	2	2	2	3	0	1	1	0	1	0	1	1	0	0
R	15	4	5	7	2	2	4	0	0	0	0	0	0	0	0	0	0
R	15	5	3	3	2	1	2	0	1	1	0	1	0	1	1	0	0
R	15	6	2	4	2	0	1	1	0	1	0	1	0	0	0	0	0
S	20	1	8	15	5	4	2	0	1	2	0	0	0	1	0	0	0
S	20	2	9	17	7	8	6	0	0	0	0	0	0	0	0	0	0
S	20	3	8	16	4	4	4	3	2	2	0	1	0	0	0	0	0
S	20	4	12	27	1	0	1	0	0	0	0	1	0	0	0	0	0
S	20	5	13	20	2	2	3	0	0	0	0	0	0	0	0	0	0
S	20	6	8	21	7	3	2	0	0	1	1	1	0	0	0	0	0
R	20	1	5	10	3	3	3	0	0	1	0	1	0	0	0	0	0
R	20	2	3	3	3	2	3	1	0	1	0	0	0	1	0	0	0
R	20	3	6	10	3	3	3	0	1	1	0	1	0	0	1	0	0
R	20	4	4	7	2	3	3	1	1	1	0	0	0	0	0	0	0
R	20	5	8	17	3	2	2	0	0	0	0	1	0	0	0	0	0
R	20	6	3	6	3	3	4	0	0	0	0	1	0	1	0	0	0
S	25	1	11	22	3	3	3	0	0	0	0	0	0	0	0	0	0
S	25	2	10	20	4	4	6	0	0	0	0	0	0	0	0	0	0
S	25	3	8	18	7	3	4	0	0	1	0	0	1	1	1	0	0
S	25	4	12	16	5	4	6	0	0	0	0	0	0	1	1	0	0
S	25	5	10	19	4	5	5	0	0	1	0	0	0	0	0	0	0
S	25	6	8	20	5	5	6	0	0	0	0	0	0	0	0	0	0
R	25	1	6	13	2	2	2	0	0	0	0	0	0	0	0	0	0
R	25	2	3	8	1	2	2	1	0	1	1	2	0	0	0	0	0
R	25	3	5	10	2	2	2	0	0	0	0	1	0	0	0	0	0
R	25	4	3	12	2	1	1	1	1	2	0	0	0	0	0	0	0
R	25	5	4	11	3	2	3	0	0	0	0	1	0	0	0	0	0
R	25	6	6	15	1	2	2	0	0	0	0	1	0	0	0	0	0
S	30	1	20	19	2	1	1	1	0	0	0	0	0	0	0	0	0
S	30	2	20	20	2	2	1	1	0	0	0	0	0	0	0	0	0
S	30	3	21	20	1	1	0	0	0	0	0	0	0	0	0	0	0
S	30	4	19	19	1	1	1	1	0	0	0	0	0	0	0	0	0
S	30	5	20	19	2	1	1	1	0	0	0	0	0	0	0	0	0
S	30	6	21	21	1	1	0	0	0	0	0	0	0	0	0	0	0
R	30	1	12	11	3	2	2	2	0	0	0	0	0	0	0	0	0
R	30	2	8	7	2	2	2	1	0	0	0	0	0	0	0	0	0
R	30	3	12	11	2	1	1	1	1	0	0	0	0	0	0	0	0
R	30	4	6	5	1	1	1	1	1	0	0	0	0	0	0	0	0
R	30	5	10	9	3	3	3	3	0	0	0	0	0	0	0	0	0
R	30	6	11	11	2	2	1	1	0	0	0	0	0	0	0	0	0
S	35	1	21	21	2	2	1	1	0	0	0	0	0	0	0	0	0
S	35	2	19	17	2	2	2	1	0	0	0	0	0	0	1	0	0
S	35	3	19	19	2	2	2	2	0	0	0	0	0	0	0	0	0
S	35	4	20	20	2	1	1	1	0	0	0	0	0	0	0	0	0
S	35	5	17	13	3	3	3	3	0	0	0	0	1	1	1	0	0
S	35	6	20	18	3	2	2	2	0	0	0	0	1	0	0	0	0
R	35	1	7	7	1	1	1	0	0	0	0	0	0	0	0	0	0
R	35	2	7	6	2	1	1	1	0	0	0	0	0	0	0	0	0
R	35	3	6	5	2	2	1	1	1	1	0	0	0	0	0	0	0
R	35	4	4	4	1	1	1	0	0	0	0	0	0	0	0	0	0
R	35	5	6	6	1	1	1	1	0	0	0	0	0	0	0	0	0
R	35	6	5	5	2	2	1	1	1	0	0	0	0	0	0	0	0

## Sheet: Germination_Alternate temp.
Germination at alternate temperatures, Run # 1
Selected Line	temperature, C	Replication	Day 1	Day 2	Day 3	Day 4	Day 5	Day 6	Day 7	Day 8	Day 9	Day 10	Day 11	Day 12	Day 13	Day 14	Day 15
S	5/10	1	6	6	5	4	4	3	3	3	2	2	2	1	0	0	0
S	5/10	2	5	5	4	2	2	2	2	2	2	2	1	1	0	0	0
S	5/10	3	5	5	5	4	3	4	3	3	3	2	2	0	0	0	0
S	5/10	4	5	5	5	3	4	4	3	3	2	2	1	1	0	0	0
S	5/10	5	5	4	5	5	5	4	3	2	2	2	0	0	0	0	0
S	5/10	6	6	6	5	5	4	4	4	4	3	2	1	0	0	0	0
R	5/10	1	3	3	2	2	2	2	1	1	1	1	0	0	0	0	0
R	5/10	2	3	3	2	2	2	2	2	1	1	1	0	0	0	0	0
R	5/10	3	3	3	2	2	1	1	1	1	1	1	0	0	0	0	0
R	5/10	4	4	3	2	2	2	2	2	1	1	1	0	0	0	0	0
R	5/10	5	4	3	3	2	2	1	1	1	0	1	0	0	0	0	0
R	5/10	6	4	4	2	2	2	2	2	1	0	1	0	0	0	0	0
S	10/15	1	8	7	7	2	2	0	1	1	1	1	2	1	0	0	0
S	10/15	2	8	8	7	3	2	2	2	2	1	2	2	2	0	0	0
S	10/15	3	10	10	9	2	2	2	1	1	1	2	1	1	0	0	0
S	10/15	4	7	7	7	2	2	2	2	2	1	2	2	1	0	0	0
S	10/15	5	9	9	9	3	2	2	2	2	0	1	1	1	0	0	0
S	10/15	6	6	5	5	4	4	3	3	3	3	1	1	2	0	0	0
R	10/15	1	7	6	2	2	2	2	1	1	0	1	1	1	1	0	0
R	10/15	2	9	8	3	3	2	2	2	1	1	1	1	1	1	0	0
R	10/15	3	5	5	2	2	2	2	2	0	0	1	1	1	1	0	0
R	10/15	4	6	6	2	2	2	1	1	0	0	1	1	0	0	0	0
R	10/15	5	9	9	2	2	2	0	0	0	0	1	1	0	0	0	0
R	10/15	6	7	6	2	2	2	1	1	1	1	0	0	0	0	0	0
S	15/20	1	13	13	12	3	2	2	1	1	0	1	1	1	0	0	0
S	15/20	2	12	12	12	2	1	0	0	0	0	0	0	1	0	0	0
S	15/20	3	15	15	14	2	1	1	0	0	0	1	1	0	0	0	0
S	15/20	4	14	14	14	1	1	0	0	0	0	1	1	1	0	0	0
S	15/20	5	14	13	13	1	1	0	1	1	0	1	0	0	0	0	0
S	15/20	6	13	13	13	2	1	1	0	0	0	0	0	0	0	0	0
R	15/20	1	5	4	2	2	1	1	1	1	0	1	1	0	0	0	0
R	15/20	2	9	9	1	1	0	1	0	0	0	1	1	0	0	0	0
R	15/20	3	NA	NA	NA	NA	NA	NA	NA	NA	NA	NA	NA	NA	NA	NA	NA
R	15/20	4	4	4	2	2	0	1	0	0	0	1	1	1	0	0	0
R	15/20	5	8	7	2	2	2	1	0	0	0	1	1	1	0	0	0
R	15/20	6	4	3	3	3	3	2	2	2	1	0	0	0	0	0	0
S	20/25	1	13	12	12	1	1	1	1	0	0	0	0	0	0	0	0
S	20/25	2	12	12	12	2	1	0	1	1	1	1	1	1	0	0	0
S	20/25	3	13	13	13	2	1	0	1	1	0	1	1	1	0	0	0
S	20/25	4	14	14	14	1	1	0	1	0	0	1	1	1	0	0	0
S	20/25	5	14	14	13	1	1	0	1	1	0	0	0	0	0	0	0
S	20/25	6	14	14	14	1	1	0	1	1	0	0	0	0	0	0	0
R	20/25	1	7	7	2	2	0	1	1	0	0	0	0	0	0	0	0
R	20/25	2	8	8	0	0	0	0	0	0	0	1	0	0	0	0	0
R	20/25	3	7	6	1	1	0	0	0	0	0	0	0	0	0	0	0
R	20/25	4	6	5	1	1	0	0	0	0	0	1	0	0	0	0	0
R	20/25	5	7	7	1	0	0	0	0	0	0	1	0	0	0	0	0
R	20/25	6	9	8	2	1	1	0	0	0	0	0	0	0	0	0	0
S	25/30	1	18	18	4	4	1	1	0	1	0	0	0	0	0	0	0
S	25/30	2	18	18	1	1	0	0	0	0	0	0	0	0	0	0	0
S	25/30	3	21	20	3	2	0	0	0	1	0	0	0	0	0	0	0
S	25/30	4	16	15	3	3	1	0	0	0	0	0	0	0	0	0	0
S	25/30	5	19	19	4	3	0	0	0	1	1	0	0	0	0	0	0
S	25/30	6	17	17	2	2	0	0	0	0	0	0	0	0	0	0	0
R	25/30	1	11	10	3	3	0	0	0	0	0	0	0	0	0	0	0
R	25/30	2	12	11	3	2	0	0	0	0	0	0	0	0	0	0	0
R	25/30	3	7	7	3	3	0	0	0	0	0	0	0	0	0	0	0
R	25/30	4	9	8	2	1	0	0	0	0	0	0	0	0	0	0	0
R	25/30	5	12	11	3	2	0	0	0	0	0	0	0	0	0	0	0
R	25/30	6	14	14	2	2	0	0	0	0	0	0	0	0	0	0	0
S	30/35	1	15	15	6	5	0	0	1	0	0	0	0	0	0	0	0
S	30/35	2	17	17	3	2	0	0	0	0	0	0	0	0	0	0	0
S	30/35	3	13	13	6	5	0	0	0	0	0	0	0	0	0	0	0
S	30/35	4	14	14	5	5	0	0	0	1	1	1	1	0	0	0	0
S	30/35	5	14	14	3	3	1	1	0	0	0	0	0	0	0	0	0
S	30/35	6	14	14	4	4	0	0	0	0	0	0	0	0	0	0	0
R	30/35	1	6	6	4	4	0	0	0	1	0	0	0	0	0	0	0
R	30/35	2	5	5	4	3	0	0	0	1	0	0	0	0	0	0	0
R	30/35	3	9	8	2	1	0	0	0	1	1	0	0	0	0	0	0
R	30/35	4	7	7	1	1	0	0	0	1	1	0	0	0	0	0	0
R	30/35	5	4	4	3	2	1	1	0	1	0	0	0	0	0	0	0
R	30/35	6	3	3	3	2	0	0	0	0	0	0	0	0	0	0	0
Please note that replication # 3 at 15/20 C is missing in Run # 1
Germination at alternate temperatures, Run # 2
Selected Line	temperature, C	Replication	Day 1	Day 2	Day 3	Day 4	Day 5	Day 6	Day 7	Day 8	Day 9	Day 10	Day 11	Day 12	Day 13	Day 14	Day 15
S	5/10	1	5	5	5	4	4	2	2	2	2	1	1	0	0	0	0
S	5/10	2	5	4	4	3	3	3	2	1	1	1	1	0	0	0	0
S	5/10	3	4	4	3	3	3	3	3	2	2	1	0	0	0	0	0
S	5/10	4	4	4	4	4	4	3	3	3	2	1	1	1	0	0	0
S	5/10	5	6	5	5	2	2	2	1	1	1	1	0	0	0	0	0
S	5/10	6	6	4	4	4	2	2	2	2	2	3	0	0	0	0	0
R	5/10	1	2	2	1	1	1	1	1	0	0	0	0	0	0	0	0
R	5/10	2	2	2	1	1	1	1	1	0	0	0	0	0	0	0	0
R	5/10	3	2	1	1	1	1	1	1	1	0	0	0	0	0	0	0
R	5/10	4	3	3	2	1	1	0	0	0	0	0	0	0	0	0	0
R	5/10	5	2	2	2	2	1	1	1	0	0	0	0	0	0	0	0
R	5/10	6	2	3	1	1	1	1	1	0	0	0	0	0	0	0	0
S	10/15	1	9	8	8	3	2	2	2	1	1	0	0	1	0	0	0
S	10/15	2	10	10	10	3	2	2	2	1	1	1	0	1	0	0	0
S	10/15	3	7	7	7	4	4	1	1	1	1	1	0	1	0	0	0
S	10/15	4	9	9	8	5	5	2	2	2	1	1	0	0	0	0	0
S	10/15	5	7	6	6	5	4	3	3	3	1	1	0	0	0	0	0
S	10/15	6	7	7	7	6	6	1	1	1	1	1	0	1	0	0	0
R	10/15	1	3	3	2	2	2	1	1	1	0	0	0	0	0	0	0
R	10/15	2	5	4	4	3	1	0	0	0	0	0	0	0	0	0	0
R	10/15	3	4	4	4	3	3	2	1	2	1	0	0	0	0	0	0
R	10/15	4	4	4	1	1	2	2	2	1	0	0	0	0	0	0	0
R	10/15	5	4	4	3	3	1	1	1	1	1	0	0	0	0	0	0
R	10/15	6	4	3	3	2	2	2	1	1	1	0	0	0	0	0	0
S	15/20	1	14	14	5	5	1	0	0	1	0	1	0	0	0	0	0
S	15/20	2	15	15	4	3	2	1	1	0	0	0	0	0	0	0	0
S	15/20	3	15	14	3	3	1	0	0	0	0	0	0	0	0	0	0
S	15/20	4	17	17	3	3	1	1	0	0	0	0	0	0	0	0	0
S	15/20	5	13	13	7	7	1	1	0	0	0	0	0	0	0	0	0
S	15/20	6	16	15	3	3	1	1	0	1	1	1	0	0	0	0	0
R	15/20	1	6	6	1	1	1	0	0	0	0	0	0	0	0	0	0
R	15/20	2	9	8	3	2	1	1	0	0	0	0	0	0	0	0	0
R	15/20	3	10	9	6	5	2	1	1	0	0	0	0	0	0	0	0
R	15/20	4	11	11	2	2	0	0	0	0	0	0	0	0	0	0	0
R	15/20	5	8	8	4	4	2	2	0	0	0	0	0	0	0	0	0
R	15/20	6	5	4	2	1	1	1	1	0	0	0	0	0	0	0	0
S	20/25	1	18	18	2	1	1	0	0	1	0	0	0	0	0	0	0
S	20/25	2	17	16	2	2	0	0	0	1	0	0	0	0	0	0	0
S	20/25	3	20	20	1	1	0	0	0	0	0	0	0	0	0	0	0
S	20/25	4	20	20	1	0	1	1	1	0	0	0	0	0	0	0	0
S	20/25	5	19	19	2	2	1	1	0	0	0	0	0	0	0	0	0
S	20/25	6	20	19	1	1	1	1	0	0	0	0	0	0	0	0	0
R	20/25	1	7	7	5	5	1	1	0	0	0	0	0	0	0	0	0
R	20/25	2	7	6	2	2	1	1	0	1	1	0	0	0	0	0	0
R	20/25	3	8	7	5	4	0	0	0	1	0	0	0	0	0	0	0
R	20/25	4	8	8	2	2	1	1	0	0	0	0	0	0	0	0	0
R	20/25	5	6	5	5	4	1	1	0	0	0	0	0	0	0	0	0
R	20/25	6	6	5	4	3	1	1	0	0	0	0	0	0	0	0	0
S	25/30	1	16	16	3	3	0	0	0	0	0	0	0	0	0	0	0
S	25/30	2	22	21	3	2	0	0	0	0	0	0	0	0	0	0	0
S	25/30	3	22	21	3	3	0	0	0	0	0	0	0	0	0	0	0
S	25/30	4	22	22	2	2	0	0	0	0	0	0	0	0	0	0	0
S	25/30	5	21	21	2	2	0	0	0	0	0	0	0	0	0	0	0
S	25/30	6	19	18	4	3	1	0	0	0	0	0	0	0	0	0	0
R	25/30	1	9	9	4	3	1	1	0	0	0	0	0	0	0	0	0
R	25/30	2	12	12	3	2	1	1	0	0	0	0	0	0	0	0	0
R	25/30	3	10	10	3	3	1	0	0	0	0	0	0	0	0	0	0
R	25/30	4	10	9	4	4	0	0	0	0	0	0	0	0	0	0	0
R	25/30	5	17	16	3	2	0	0	0	0	0	0	0	0	0	0	0
R	25/30	6	9	9	3	3	0	0	0	0	0	0	0	0	0	0	0
S	30/35	1	17	17	5	4	1	0	0	1	0	0	0	0	0	0	0
S	30/35	2	13	13	6	6	1	1	0	0	0	0	0	0	0	0	0
S	30/35	3	14	14	5	5	1	0	0	1	1	0	0	0	0	0	0
S	30/35	4	16	15	4	3	0	0	0	0	0	0	0	0	0	0	0
S	30/35	5	16	15	3	3	1	0	0	0	0	0	0	0	0	0	0
S	30/35	6	16	16	6	6	1	0	0	0	0	0	0	0	0	0	0
R	30/35	1	8	8	3	2	1	0	0	0	0	0	0	0	0	0	0
R	30/35	2	7	7	3	2	0	0	0	0	0	0	0	0	0	0	0
R	30/35	3	12	12	5	5	1	0	0	0	0	0	0	0	0	0	0
R	30/35	4	9	9	4	3	0	0	0	0	0	0	0	0	0	0	0
R	30/35	5	7	6	3	2	1	0	0	0	0	0	0	0	0	0	0
R	30/35	6	11	10	4	3	0	0	0	0	0	0	0	0	0	0	0
