# Supplementary material for: Differences in Germination, Growth, and Fecundity Characteristics of Dicamba-Fluroxypyr-Resistant and Susceptible Kochia scoparia
Source: PLoS One. 2016 Aug 18;11(8):e0161533. doi: 10.1371/journal.pone.0161533 (PMC4990274; doi:10.1371/journal.pone.0161533)
Supplement: S2 Dataset — (XLSX) [file pone.0161533.s002.xlsx]

## Sheet: Growth Parameters
Note: All the data on growth parameters have been averaged over two runs.
Biotype	Weeks after transplanting	Replication	Plant height (cm)	Plant width (cm)	Primary branches (no. plant-1)	Total leaf area (cm2plant-1)	Stem diameter (cm)	Shoot dry weight (g plant-1)
S	2	1	22.9	35.8	18	1242	0.62	4.5
S	2	2	24.1	36.3	18	1289.3	0.61	4.2
S	2	3	22.9	34.3	19	1086.9	0.63	5.3
S	2	4	22	32.9	16	1125.9	0.57	5.6
S	2	5	23.6	39.1	19	1197.5	0.59	4.3
S	2	6	24.3	35.2	17	1214.5	0.61	5.1
S	3	1	53.3	53.7	22	2789.2	0.96	21.6
S	3	2	50.8	47.1	20	2867.1	1.02	22.6
S	3	3	48.3	55.9	21	3516.4	1.03	22.3
S	3	4	50.8	48.6	23	2919.1	1.01	21.4
S	3	5	51.4	51.8	24	2845.2	0.97	23.6
S	3	6	50.2	52.6	21	3285.7	1.07	21.7
S	4	1	111.8	64.8	31	5780.9	1.24	43.3
S	4	2	109.2	71.1	33	4972.2	1.25	40.6
S	4	3	106.7	79.3	32	5661.6	1.43	41.3
S	4	4	108.1	69.5	34	5075.7	1.47	44.7
S	4	5	106.4	73.6	32	5353.3	1.36	47.1
S	4	6	113.2	76.2	36	5452.5	1.29	41.9
S	5	1	128.3	78.3	39	9112.7	1.52	61.3
S	5	2	133.4	71.5	41	8323.6	1.55	59.1
S	5	3	124.5	76.3	38	8819.8	1.58	64.2
S	5	4	131.2	74.3	40	8674.5	1.48	69.1
S	5	5	125.7	72.5	37	9034.7	1.49	71.1
S	5	6	129.2	79.4	38	8945.6	1.59	65.4
S	6	1	167.6	83.2	45	12910.9	1.69	82
S	6	2	163.8	77.5	47	12221.5	1.65	79
S	6	3	165.1	81.5	46	10656.4	1.65	84
S	6	4	169.5	84.4	48	11865.3	1.58	88
S	6	5	164.8	81.6	41	11047.4	1.64	80
S	6	6	162.2	79.5	48	10954.5	1.67	77
S	7	1	193	84.3	51	13886.4	1.71	112
S	7	2	184.8	81.1	49	12961.6	1.75	110
S	7	3	186.7	83.2	53	14798.3	1.73	108
S	7	4	189.2	78.7	55	11634.1	1.67	113
S	7	5	191.2	85.1	50	12655.2	1.76	115
S	7	6	185.5	80.2	48	13995.3	1.72	112
S	8	1	206.7	84.5	55	14076.1	1.76	143
S	8	2	210.8	88.7	56	15240.8	1.74	137
S	8	3	209.6	83.8	53	13564.5	1.82	135
S	8	4	205.8	81.9	50	12443.8	1.77	132
S	8	5	212.2	82.6	49	16565.3	1.83	145
S	8	6	207.4	86.8	54	15922.3	1.86	149
S	9	1	243.4	81.9	58	13717.7	1.98	174
S	9	2	245.1	86.5	59	16349.8	1.97	179
S	9	3	251.5	83.8	58	15802.6	1.94	176
S	9	4	253.1	88.5	64	16763.8	1.93	181
S	9	5	246.2	90.4	66	14647.9	1.99	171
S	9	6	249.4	87.2	67	13755.5	1.95	169
S	10	1	263.8	83.8	61	16865	2.16	205
S	10	2	243.8	91.7	63	17382.7	2.21	201.5
S	10	3	246.4	85.4	67	13955.2	2.23	198
S	10	4	261.2	84.4	65	15674.2	1.99	194
S	10	5	259.5	87.6	64	14553.9	2.15	209.2
S	10	6	246.8	90.3	70	16684.5	2.12	195.5
S	11	1	279.4	88.2	76	17373.1	2.24	247
S	11	2	271.8	85.5	79	13832.2	2.26	229
S	11	3	266.7	91.4	81	15569.9	2.27	234
S	11	4	275.3	87.4	74	16881.5	2.29	231
S	11	5	269.1	90.1	83	18793.2	2.21	242
S	11	6	273.4	86.2	75	14656.3	2.09	237
R	2	1	22.3	32.3	18	1239.1	0.52	3
R	2	2	19.7	31.5	21	1174.5	0.55	3.3
R	2	3	20.9	33	16	1071.1	0.53	4.2
R	2	4	18.2	35.8	15	1353.2	0.48	3.5
R	2	5	24.6	29.4	19	984.4	0.57	2.8
R	2	6	18.5	33.5	20	1297.3	0.52	4.4
R	3	1	36.9	42.6	19	2500.4	0.79	14.5
R	3	2	31.8	37.6	21	2360.7	0.8	13.3
R	3	3	38.1	44.9	18	2192.5	0.82	12.8
R	3	4	36.8	47.4	15	2287.3	0.76	16.4
R	3	5	35.9	46.8	22	2478.8	0.81	12.3
R	3	6	34.2	40.1	20	2585.3	0.84	11.4
R	4	1	63.5	60.5	28	4398.9	1.06	31.3
R	4	2	57.8	52.3	25	4980.5	1.01	24.2
R	4	3	61	53.7	23	4768.4	1.07	31.5
R	4	4	65.2	55.1	29	4691.6	0.98	26.9
R	4	5	62.5	54.6	24	4498.7	1.06	27.2
R	4	6	58.4	59.2	27	5075.8	1.04	28.2
R	5	1	63.5	61	31	7884.6	1.27	46.5
R	5	2	68.2	58.6	28	6779.2	1.32	41.6
R	5	3	66.3	57.2	33	7576.5	1.25	36.8
R	5	4	64.5	56.4	32	6984.1	1.28	47.3
R	5	5	69.2	58.1	33	7371.2	1.26	51.7
R	5	6	67.3	54.3	29	6835.8	1.31	39.3
R	6	1	87.6	60.5	39	8029	1.37	54
R	6	2	89.3	68.4	37	8424.2	1.33	62
R	6	3	92.4	65.9	33	8536.8	1.35	65
R	6	4	93.1	62.7	38	8115.1	1.29	57
R	6	5	90.4	63.8	34	8312.7	1.36	63
R	6	6	88.2	62.1	35	8103.6	1.38	61
R	7	1	105.4	73.8	40	8561.1	1.42	78
R	7	2	109.2	68.6	39	8737.9	1.47	84
R	7	3	113	65.5	42	8633.9	1.45	82
R	7	4	107.3	67.9	44	9034.5	1.51	87
R	7	5	111.2	66.7	37	8513.7	1.43	91
R	7	6	109.2	69.1	38	8618.5	1.46	80
R	8	1	118.1	71.3	39	9001.3	1.52	106
R	8	2	113	68.3	45	8727.1	1.45	102
R	8	3	110.5	73.4	41	8502.4	1.51	101
R	8	4	114.6	75.3	38	8914.3	1.62	110
R	8	5	116.3	72.1	43	8822.1	1.55	104
R	8	6	111.1	66.2	46	9158.5	1.61	99
R	9	1	124.8	77.7	42	9406.1	1.65	135
R	9	2	126.6	74.4	50	8880.4	1.62	130
R	9	3	128.7	73.2	49	9261.2	1.64	133
R	9	4	131.2	79.3	51	9782.9	1.57	140
R	9	5	135.6	81.5	46	9371.6	1.66	137
R	9	6	130.2	78.9	44	8974.9	1.59	131
R	10	1	128.3	84.4	50	9632.4	1.82	166
R	10	2	132.8	78.6	51	9062.3	1.79	156
R	10	3	126.6	76.7	45	9180.8	1.84	159
R	10	4	133.7	74.6	56	9526.5	1.75	161
R	10	5	136.4	75.3	52	9322.5	1.81	152
R	10	6	132.3	77.9	46	9235.8	1.76	164
R	11	1	152.6	78.7	55	9475	1.89	195
R	11	2	154.8	83.4	52	10538.9	1.93	201
R	11	3	150.8	79.2	59	9884.1	1.87	196
R	11	4	149.3	81.9	50	9756.4	1.98	190
R	11	5	154.3	77.1	51	9361.2	1.86	205
R	11	6	147.7	82	57	9698.5	1.91	199

## Sheet: Reproductive Parameters
Note: All the data on reproductive parameters have been averaged over two runs.
Selected Line	Replication	Time to flower initiation (days)	1000 seed mass (g)	Seed weight (g plant-1)	Total seed (no. plant-1)
S	1	81	2.41	56.98	23643.2
S	2	81	2.51	58.15	23167.3
S	3	80	2.71	59.21	21848.7
S	4	84	2.6	56.79	21842.3
S	5	81	2.82	58.63	20790.8
S	6	79	2.31	62.14	26900.4
R	1	105	1.71	22.13	12941.5
R	2	107	1.64	21.53	13128
R	3	106	1.59	23.12	14540.9
R	4	106	1.49	24.21	16248.3
R	5	106	1.67	23.31	13958.1
R	6	105	1.63	21.31	13073.6
