# Supplementary material for: Differences in Germination, Growth, and Fecundity Characteristics of Dicamba-Fluroxypyr-Resistant and Susceptible Kochia scoparia
Source: PLoS One. 2016 Aug 18;11(8):e0161533. doi: 10.1371/journal.pone.0161533 (PMC4990274; doi:10.1371/journal.pone.0161533)
Supplement: S3 Dataset — (XLSX) [file pone.0161533.s003.xlsx]

## Sheet: Competitive Growth Study
Note: All the data on growth parameters have been averaged over two runs.
Ratio	Treatment	Replication	Selected Line-plant	Plant height (cm)	Plant width (cm)	Primary branches (no. plant-1)	Total leaf area (cm2 plant-1)	Stem diameter (cm)	Shoot dry weight (g plant-1)
4:0	T1	1	R-P1	48.18	40.48	21	1434.72	0.63246	14.93
4:0	T1	1	R-P2	46.99	41.18	25	1413.25	0.78486	15.4
4:0	T1	1	R-P3	50.96	43.18	23	1428.94	0.87884	13.99
4:0	T1	1	R-P4	53.41	42.18	23	1509.9	0.66548	13.19
4:0	T1	2	R-P1	50.42	38.98	23	1514.52	0.83058	14.26
4:0	T1	2	R-P2	48.36	40.8	23	1476.62	0.69596	13.04
4:0	T1	2	R-P3	46.83	43.29	21	1461.19	0.70104	15.57
4:0	T1	2	R-P4	52.27	42.45	25	1427.5	0.80772	15.87
4:0	T1	3	R-P1	49.53	43.26	26	1471.15	0.8509	14.51
4:0	T1	3	R-P2	54.61	41.1	25	1324.67	0.68072	13.02
4:0	T1	3	R-P3	50.8	44.94	23	1506.7	0.69342	15.19
4:0	T1	3	R-P4	46.14	42.61	25	1459.17	0.71346	14.79
4:0	T1	4	R-P1	51.56	45.5	21	1389.2	0.72712	15.24
4:0	T1	4	R-P2	49.34	37.5	24	1503.5	0.70264	16.23
4:0	T1	4	R-P3	47.65	36.8	20	1412.34	0.678	14.75
4:0	T1	4	R-P4	50.82	39.5	22	1437.8	0.69334	15.34
4:0	T1	5	R-P1	46.89	42.1	25	1520.4	0.74912	16.65
4:0	T1	5	R-P2	50.45	35.9	19	1439.5	0.68345	13.45
4:0	T1	5	R-P3	53.12	40.1	23	1405.1	0.65994	14.58
4:0	T1	5	R-P4	48.38	38.8	26	1515.2	0.70727	16.23
3:1	T2	1	R-P1	45.12	39.26	21	1242.36	0.67755	11.97
3:1	T2	1	R-P2	44.96	40.64	20	1175.65	0.68834	12.62
3:1	T2	1	R-P3	44.2	41.58	19	1252.77	0.67934	13.4
3:1	T2	1	S-P1	77.66	37.75	41	2979.29	0.93834	37.43
3:1	T2	2	R-P1	44.98	40.07	20	1203.76	0.70026	12.43
3:1	T2	2	R-P2	45.96	40.26	21	1279.8	0.68534	12.88
3:1	T2	2	R-P3	45.69	39.69	21	1216.48	0.6782	11.97
3:1	T2	2	S-P1	79.06	34.64	42	2920.9	0.92582	39.22
3:1	T2	3	R-P1	45.04	41.18	20	1203.73	0.69422	13.36
3:1	T2	3	R-P2	46.77	40.45	21	1312.28	0.67676	11.99
3:1	T2	3	R-P3	43.77	38.91	20	1242.67	0.68598	12.61
3:1	T2	3	S-P1	78.66	33.99	42	3125.6	0.9541	36.99
3:1	T2	4	R-P1	42.98	43.1	22	1233.2	0.67968	13.75
3:1	T2	4	R-P2	45.36	40.6	19	1189.6	0.71234	10.98
3:1	T2	4	R-P3	47.69	39.2	23	1272.9	0.69345	12.67
3:1	T2	4	S-P1	75.68	35.5	40	3113.4	0.94563	41.23
3:1	T2	5	R-P1	45.12	41.9	21	1234.2	0.67305	11.24
3:1	T2	5	R-P2	46.96	44.4	24	1195.4	0.65832	13.34
3:1	T2	5	R-P3	43.27	38.7	19	1232	0.70234	12.12
3:1	T2	5	S-P1	80.43	36.6	43	2945.3	0.94236	38.56
2:2	T3	1	R-P1	39.88	38.26	20	1204.7	0.67476	11.92
2:2	T3	1	R-P2	38.8	40.64	19	1156.05	0.66045	12.22
2:2	T3	1	S-P1	77.39	33.15	39	2695.08	0.89316	37.92
2:2	T3	1	S-P2	75.96	32.8	40	2716.67	0.88042	35.23
2:2	T3	2	R-P1	39.34	41.12	19	1168.14	0.67948	12.07
2:2	T3	2	R-P2	40.99	40.8	18	1254.17	0.68152	11.68
2:2	T3	2	S-P1	76.5	33.64	41	2523.12	0.89058	34.43
2:2	T3	2	S-P2	76.88	35.56	38	2662.63	0.87486	36.2
2:2	T3	3	R-P1	38.77	40.96	20	1175.87	0.67138	10.95
2:2	T3	3	R-P2	39.04	39.42	20	1209.21	0.66964	11.92
2:2	T3	3	S-P1	78.69	34.4	41	2653.08	0.88623	34.05
2:2	T3	3	S-P2	75.66	33.13	43	2582.96	0.89358	36.88
2:2	T3	4	R-P1	35.78	43.4	17	1189.3	0.64314	12.43
2:2	T3	4	R-P2	42.12	41.1	21	1234.2	0.66824	11.34
2:2	T3	4	S-P1	74.34	36.4	42	2789.3	0.90234	39.65
2:2	T3	4	S-P2	77.89	33.2	40	2564.2	0.87042	36.45
2:2	T3	5	R-P1	38.45	42.7	18	1230.2	0.68345	10.98
2:2	T3	5	R-P2	43.23	40.2	22	1186.4	0.66231	12.12
2:2	T3	5	S-P1	72.85	35.3	43	2435	0.89456	35.74
2:2	T3	5	S-P2	75.78	37.6	39	2653.4	0.88641	37.65
1:3	T4	1	R-P1	40.06	39.15	20	1116.97	0.64179	9.09
1:3	T4	1	S-P1	66.5	34.34	35	2336.8	0.83424	33.32
1:3	T4	1	S-P2	67.42	31.8	34	2502.77	0.84836	31.84
1:3	T4	1	S-P3	64.45	32.94	35	2246.7	0.85626	34.83
1:3	T4	2	R-P1	38.72	36.64	18	1127.69	0.65152	9.19
1:3	T4	2	S-P1	64.88	33.8	33	2584.75	0.84502	32.38
1:3	T4	2	S-P2	65.5	35.88	36	2399.91	0.83312	35.89
1:3	T4	2	S-P3	69.85	32.88	34	2476.42	0.82614	30.51
1:3	T4	3	R-P1	37.72	38.26	19	1134.44	0.63898	8.87
1:3	T4	3	S-P1	67.61	31.8	35	2370.59	0.84344	33.01
1:3	T4	3	S-P2	68.58	32.8	34	2295.96	0.85154	30.71
1:3	T4	3	S-P3	66.2	33.34	41	2406.08	0.84398	35.32
1:3	T4	4	R-P1	36.78	43.2	16	1184.6	0.66346	10.12
1:3	T4	4	S-P1	61.88	34.7	36	2156.4	0.86784	37.76
1:3	T4	4	S-P2	66.52	31.9	38	2375.4	0.88345	31.56
1:3	T4	4	S-P3	64.56	30.6	40	2034.5	0.8375	33.89
1:3	T4	5	R-P1	41.58	41.7	20	1223.4	0.61356	9.56
1:3	T4	5	S-P1	65.18	32.8	38	2456.3	0.84578	32.67
1:3	T4	5	S-P2	62.92	34.2	37	2283.4	0.81246	35.86
1:3	T4	5	S-P3	67.66	35.5	34	2183.2	0.85357	30.74
0:4	T5	1	S-P1	58.42	34.15	35	2043.81	0.74933	31.17
0:4	T5	1	S-P2	57.15	31.6	32	2217.09	0.76962	30.79
0:4	T5	1	S-P3	60.96	30.8	33	2101.4	0.78232	26.81
0:4	T5	1	S-P4	58.18	35.56	30	2063.27	0.81056	29.72
0:4	T5	2	S-P1	59.69	33.72	28	2174.39	0.76708	26.41
0:4	T5	2	S-P2	61.12	31.26	30	1988.83	0.74024	27.67
0:4	T5	2	S-P3	62.58	35.72	29	2226.42	0.81582	24.05
0:4	T5	2	S-P4	60.04	31.8	30	2166.75	0.79566	32.18
0:4	T5	3	S-P1	56.99	34.72	31	2091.13	0.80042	29.33
0:4	T5	3	S-P2	54.45	30.4	29	2178.19	0.76642	31.55
0:4	T5	3	S-P3	60.5	30.96	30	2236.96	0.78218	24.39
0:4	T5	3	S-P4	56.34	29.8	31	2025.27	0.89662	28.13
0:4	T5	4	S-P1	61.23	30.6	31	2185.4	0.77246	32.61
0:4	T5	4	S-P2	55.89	29.4	33	2328.9	0.78345	25.47
0:4	T5	4	S-P3	62.78	32.9	31	2045.6	0.74932	28.56
0:4	T5	4	S-P4	57.89	35.1	35	2285.3	0.84247	30.23
0:4	T5	5	S-P1	59.91	31.9	29	1967.3	0.81345	27.98
0:4	T5	5	S-P2	63.65	36.4	32	2423.5	0.77432	31.24
0:4	T5	5	S-P3	56.44	32.7	33	2187.4	0.78567	25.64
0:4	T5	5	S-P4	60.21	29.9	35	2098.7	0.79367	29.67
